# Supplementary material for: Amplicon Sequencing Reveals Novel Fungal Species Responsible for a Controversial Tea Disease
Source: J Fungi (Basel). 2022 Jul 26;8(8):782. doi: 10.3390/jof8080782 (PMC9394346; doi:10.3390/jof8080782)
Supplement: Supplementary file 1 [file jof-08-00782-s001.zip]

Archive with 1 entries (1 files):
- jof-1758693-supplementary.pdf
